# Supplementary material for: Changes in Cardiovascular Risk Factors After Protocolized Adherence Reinforcement and Treatment Optimization: Results from the OPM Study
Source: J Clin Med. 2026 Jul 5;15(13):5247. doi: 10.3390/jcm15135247 (PMC13362982; doi:10.3390/jcm15135247)
Supplement: Supplementary file 1 [file jcm-15-05247-s001.zip]

Archive with 1 entries (1 files):
- jcm-4360511-supplementary.pdf
